# Supplementary material for: Dispersal history and bidirectional human-fish host switching of invasive, hypervirulent Streptococcus agalactiae sequence type 283
Source: PLOS Glob Public Health. 2023 Oct 19;3(10):e0002454. doi: 10.1371/journal.pgph.0002454 (PMC10586614; doi:10.1371/journal.pgph.0002454)
Supplement: S1 Data — (CSV) [file pgph.0002454.s002.csv]

SampleName	Run	BioSample	SRA.Sample	SRA.Run	Illumina.assembly	PacBio.Assembly	PacBio.RefSeq	MeanPhred	NumContigs	LargestContig	TotalLength	GCpercent	N50	L50	Isolation.date	Isolation.year	SubNational	Country	Host	Disease	Isolation_source	DOI	Notes
CUGBS329	WEB299	SAMN05384062	SRS1564987	SRR3923716	WEB299.tgz										7/2/02	2002	NA	Hong Kong	Human	NA	NA		Date as mid date of given year
CUGBS522	WEB301	SAMN05384063	SRS1564991	SRR3923720	WEB301.tgz										7/2/05	2005	NA	Hong Kong	Human	NA	Blood		Date as mid date of given year
CUGBS524	WEB302	SAMN05384064	SRS1564992	SRR3923721	WEB302.tgz										7/2/05	2005	NA	Hong Kong	Human	NA	Blood		Date as mid date of given year
CUGBS550	WEB303	SAMN05384065	SRS1564993	SRR3923722	WEB303.tgz										7/2/06	2006	NA	Hong Kong	Human	NA	Blood		Date as mid date of given year
CUGBS551	WEB304	SAMN05384066	SRS1564994	SRR3923723	WEB304.tgz										7/2/06	2006	NA	Hong Kong	Human	NA	Blood		Date as mid date of given year
CUGBS568	WEB305	SAMN05384067	SRS1564995	SRR3923724	WEB305.tgz										7/2/07	2007	NA	Hong Kong	Human	NA	Blood		Date as mid date of given year
CUGBS58	WEB298	SAMN05384068	SRS1564996	SRR3923725	WEB298.tgz										7/2/98	1998	NA	Hong Kong	Human	NA	Blood		Date as mid date of given year
CUGBS581	WEB306	SAMN05384069	SRS1564997	SRR3923726	WEB306.tgz										7/2/07	2007	NA	Hong Kong	Human	NA	NA		Date as mid date of given year
CUGBS587	WEB307	SAMN05384070	SRS1564998	SRR3923727	WEB307.tgz										7/2/08	2008	NA	Hong Kong	Human	NA	NA		Date as mid date of given year
LG01	WBB975	SAMN08107790	SRS2718965	SRR6327948	WBB975.tgz										7/2/15	2015	NA	Singapore	Fish	NA	NA		Date as mid date of given year
LG02	WBB976	SAMN08107791	SRS2718968	SRR6327947	WBB976.tgz										7/2/15	2015	NA	Singapore	Fish	NA	NA		Date as mid date of given year
LG03	WBB977	SAMN08107792	SRS2718963	SRR6327952	WBB977.tgz										7/2/15	2015	NA	Singapore	Fish	NA	NA		Date as mid date of given year
LG04	WBB978	SAMN08107793	SRS2719010	SRR6327905	WBB978.tgz										7/2/15	2015	NA	Singapore	Fish	NA	NA		Date as mid date of given year
LG05	WBB979	SAMN08107794	SRS2719009	SRR6327906	WBB979.tgz										7/2/15	2015	NA	Singapore	Fish	NA	NA		Date as mid date of given year
LG06	WBB980	SAMN08107795	SRS2719008	SRR6327907	WBB980.tgz										7/2/15	2015	NA	Singapore	Fish	NA	NA		Date as mid date of given year
LG07	WBB981	SAMN08107796	SRS2718966	SRR6327950	WBB981.tgz										7/2/15	2015	NA	Singapore	Fish	NA	NA		Date as mid date of given year
LG08	WBB982	SAMN08107797	SRS2718998	SRR6327917	WBB982.tgz										7/2/15	2015	NA	Singapore	Fish	NA	NA		Date as mid date of given year
LG09	WBB983	SAMN08107798	SRS2719000	SRR6327915	WBB983.tgz										7/2/15	2015	NA	Singapore	Fish	NA	NA		Date as mid date of given year
LG10	WBB984	SAMN08107799	SRS2719004	SRR6327911	WBB984.tgz										7/2/15	2015	NA	Singapore	Fish	NA	NA		Date as mid date of given year
LG11	WBB985	SAMN08107800	SRS2719003	SRR6327912	WBB985.tgz										7/2/15	2015	NA	Singapore	Fish	NA	NA		Date as mid date of given year
LG12	WBB986	SAMN08107801	SRS2719002	SRR6327913	WBB986.tgz										7/2/15	2015	NA	Singapore	Fish	NA	NA		Date as mid date of given year
NA0054832	NA0054832	SAMN10238497	SRS3930964	SRR8052412	NA0054832.tgz										9/13/13	2013	NA	Thailand	Human	Sepsis	NA
NA0054981	NA0054981	SAMN10238498	SRS3930958	SRR8052417	NA0054981.tgz										9/21/13	2013	NA	Thailand	Human	Cellulitis	NA
NA0058901	NA0058901	SAMN10238500	SRS3930962	SRR8052415	NA0058901.tgz										3/26/14	2014	NA	Thailand	Human	Possible Pneumonia	NA
NA0061863	NA0061863	SAMN10238501	SRS3930960	SRR8052416	NA0061863.tgz										6/20/14	2014	NA	Thailand	Human	Sepsis	NA
NA0064272	NA0064272	SAMN10238502	SRS3930957	SRR8052419	NA0064272.tgz										9/6/14	2014	NA	Thailand	Human	NA	NA
NA0064321	NA0064321	SAMN10238503	SRS3930956	SRR8052420	NA0064321.tgz										9/8/14	2014	NA	Thailand	Human	Meningitis	NA
NA0064453	NA0064453	SAMN10238504	SRS3930985	SRR8052390	NA0064453.tgz										11/12/14	2014	NA	Thailand	Human	Possible Pneumonia	NA
NA0064797	NA0064797	SAMN10238505	SRS3930933	SRR8052443	NA0064797.tgz										9/24/14	2014	NA	Thailand	Human	Haemorrhage	NA
NA0068263	NA0068263	SAMN10238506	SRS3930924	SRR8052453	NA0068263.tgz										2/5/15	2015	NA	Thailand	Human	Possible Pneumonia	NA
SA0007345	SA0007345	SAMN10238507	SRS3930925	SRR8052452	SA0007345.tgz										6/20/07	2007	NA	Thailand	Human	Fever	NA
SA0007717	SA0007717	SAMN10238508	SRS3930982	SRR8052396	SA0007717.tgz										7/4/07	2007	NA	Thailand	Human	Meningitis	NA
SA0009131	SA0009131	SAMN10238509	SRS3930923	SRR8052454	SA0009131.tgz										9/21/07	2007	NA	Thailand	Human	Septic arthritis	NA
SA0012037	SA0012037	SAMN10238510	SRS3930978	SRR8052398	SA0012037.tgz										4/20/08	2008	NA	Thailand	Human	Fever	NA
SA0013062	SA0013062	SAMN10238511	SRS3930983	SRR8052397	SA0013062.tgz										7/12/08	2008	NA	Thailand	Human	Possible Pneumonia	NA
SA0022621	SA0022621	SAMN10238512	SRS3930977	SRR8052400	SA0022621.tgz										3/8/10	2010	NA	Thailand	Human	Fever	NA
SA0031308	SA0031308	SAMN10238513	SRS3930976	SRR8052399	SA0031308.tgz										8/2/11	2011	NA	Thailand	Human	Fever	NA
SA0031662	SA0031662	SAMN10238514	SRS3930986	SRR8052391	SA0031662.tgz										11/11/11	2011	NA	Thailand	Human	Sepsis	NA
SA0034366	SA0034366	SAMN10238515	SRS3930984	SRR8052392	SA0034366.tgz										3/5/12	2012	NA	Thailand	Human	Sepsis	NA
SA0042161	SA0042161	SAMN10238516	SRS3930981	SRR8052393	SA0042161.tgz										4/28/13	2013	NA	Thailand	Human	Fever	NA
SA0050550	SA0050550	SAMN10238517	SRS3930980	SRR8052394	SA0050550.tgz										6/23/14	2014	NA	Thailand	Human	Sepsis	NA
SA0051004	SA0051004	SAMN10238518	SRS3930979	SRR8052395	SA0051004.tgz										7/10/14	2014	NA	Thailand	Human	Sepsis	NA
SG-M1	GCF_001275545.2_ASM127554v2	SAMN04002524				GCA_001275545.2	GCF_001275545.2								7/9/15	2015	NA	Singapore	Human	Meningitis	Blood	10.1128/genomeA.01188-15	SG-M1-PB
SG-M1003	WEB1184	SAMN10238414	SRS3930930	SRR8052447	WEB1184.tgz										5/25/15	2015	NA	Vietnam	Human	NA	Blood
SG-M1011	WEB1244	SAMN10238415	SRS3930929	SRR8052446	WEB1244.tgz										5/21/16	2016	NA	Vietnam	Human	NA	CSF
SG-M1012	WEB1193	SAMN10238416	SRS3930931	SRR8052445	WEB1193.tgz										5/21/16	2016	NA	Vietnam	Human	NA	Blood
SG-M1013	WEB1194	SAMN10238417	SRS3930932	SRR8052444	WEB1194.tgz										7/9/16	2016	NA	Vietnam	Human	NA	Blood
SG-M121	SG-M121	SAMN05384074	SRS1559400	SRR3884885	SG-M121.tgz										2/15/15	2015	NA	Singapore	Human	Bacteraemia; no further clinical data	NA
SG-M123	SG-M123	SAMN05384075	SRS1559402	SRR3884886	SG-M123.tgz										2/18/15	2015	NA	Singapore	Human	Bacteraemia; no further clinical data	NA
SG-M126	SG-M126	SAMN05384076	SRS1559467	SRR3884951	SG-M126.tgz										2/21/15	2015	NA	Singapore	Human	Bacteraemia; no further clinical data	NA
SG-M127	SG-M127	SAMN05384077	SRS1559476	SRR3884962	SG-M127.tgz										2/23/15	2015	NA	Singapore	Human	Bacteraemia; no further clinical data	NA
SG-M137	SG-M137	SAMN05384078	SRS1559488	SRR3884973	SG-M137.tgz										3/11/15	2015	NA	Singapore	Human	Bacteraemia; no further clinical data	NA
SG-M142	SG-M142	SAMN05384079	SRS1559499	SRR3884985	SG-M142.tgz										3/18/15	2015	NA	Singapore	Human	Bacteraemia; no further clinical data	NA
SG-M143	SG-M143	SAMN05384080	SRS1559511	SRR3884997	SG-M143.tgz										3/18/15	2015	NA	Singapore	Human	Bacteraemia; no further clinical data	NA
SG-M145	SG-M145	SAMN05384081	SRS1559524	SRR3885008	SG-M145.tgz										3/19/15	2015	NA	Singapore	Human	Bacteraemia; no further clinical data	NA
SG-M147	SG-M147	SAMN05384082	SRS1559536	SRR3885020	SG-M147.tgz										3/23/15	2015	NA	Singapore	Human	Bacteraemia; no further clinical data	NA
SG-M148	SG-M148	SAMN05384083	SRS1559549	SRR3885032	SG-M148.tgz										3/24/15	2015	NA	Singapore	Human	Bacteraemia; no further clinical data	NA
SG-M151	SG-M151	SAMN05384084	SRS1559401	SRR3884887	SG-M151.tgz										3/27/15	2015	NA	Singapore	Human	Bacteraemia; no further clinical data	NA
SG-M153	SG-M153	SAMN05384085	SRS1559413	SRR3884898	SG-M153.tgz										3/27/15	2015	NA	Singapore	Human	Bacteraemia; no further clinical data	NA
SG-M155	SG-M155	SAMN05384086	SRS1559424	SRR3884909	SG-M155.tgz										3/28/15	2015	NA	Singapore	Human	Bacteraemia; no further clinical data	NA
SG-M156	SG-M156	SAMN05384087	SRS1559435	SRR3884920	SG-M156.tgz										3/31/15	2015	NA	Singapore	Human	Bacteraemia; no further clinical data	NA
SG-M157	SG-M157	SAMN05384088	SRS1559446	SRR3884932	SG-M157.tgz										3/31/15	2015	NA	Singapore	Human	Bacteraemia; no further clinical data	NA
SG-M158	SG-M158	SAMN05384089	SRS1559457	SRR3884943	SG-M158.tgz	GCA_002197265.1	GCF_002197265.1								3/31/15	2015	NA	Singapore	Human	Bacteraemia; no further clinical data	Blood	10.1128/genomeA.01188-15	GCF_002197265.1_ASM219726v1
SG-M159	SG-M159	SAMN05384090	SRS1559461	SRR3884947	SG-M159.tgz										3/31/15	2015	NA	Singapore	Human	Bacteraemia; no further clinical data	NA
SG-M162	SG-M162	SAMN05384091	SRS1559462	SRR3884948	SG-M162.tgz										4/1/15	2015	NA	Singapore	Human	Bacteraemia; no further clinical data	NA
SG-M163	SG-M163	SAMN05384092	SRS1559463	SRR3884949	SG-M163.tgz	GCA_002197425.1	GCF_002197425.1								4/1/15	2015	NA	Singapore	Human	Bacteraemia; no further clinical data	Blood	10.1128/genomeA.01188-15	GCF_002197425.1_ASM219742v1
SG-M165	SG-M165	SAMN05384093	SRS1559464	SRR3884950	SG-M165.tgz										4/2/15	2015	NA	Singapore	Human	Bacteraemia; no further clinical data	NA
SG-M166	SG-M166	SAMN05384094	SRS1559465	SRR3884952	SG-M166.tgz										4/5/15	2015	NA	Singapore	Human	Bacteraemia; no further clinical data	NA
SG-M168	SG-M168	SAMN05384095	SRS1559466	SRR3884953	SG-M168.tgz										4/7/15	2015	NA	Singapore	Human	Bacteraemia; no further clinical data	NA
SG-M169	SG-M169	SAMN05384096	SRS1559468	SRR3884954	SG-M169.tgz										4/8/15	2015	NA	Singapore	Human	Bacteraemia; no further clinical data	NA
SG-M170	SG-M170	SAMN05384097	SRS1559469	SRR3884955	SG-M170.tgz										4/8/15	2015	NA	Singapore	Human	Bacteraemia; no further clinical data	NA
SG-M172	SG-M172	SAMN05384098	SRS1559470	SRR3884956	SG-M172.tgz										4/10/15	2015	NA	Singapore	Human	Bacteraemia; no further clinical data	NA
SG-M173	SG-M173	SAMN05384099	SRS1559471	SRR3884957	SG-M173.tgz										4/10/15	2015	NA	Singapore	Human	Bacteraemia; no further clinical data	NA
SG-M175	SG-M175	SAMN05384100	SRS1559472	SRR3884958	SG-M175.tgz										4/12/15	2015	NA	Singapore	Human	Bacteraemia; no further clinical data	NA
SG-M177	SG-M177	SAMN05384101	SRS1559473	SRR3884959	SG-M177.tgz										4/13/15	2015	NA	Singapore	Human	Bacteraemia; no further clinical data	NA
SG-M178	SG-M178	SAMN05384102	SRS1559474	SRR3884960	SG-M178.tgz										4/14/15	2015	NA	Singapore	Human	Bacteraemia; no further clinical data	NA
SG-M181	SG-M181	SAMN05384103	SRS1559475	SRR3884961	SG-M181.tgz										4/15/15	2015	NA	Singapore	Human	Bacteraemia; no further clinical data	NA
SG-M183	SG-M183	SAMN05384104	SRS1559477	SRR3884963	SG-M183.tgz										4/18/15	2015	NA	Singapore	Human	Bacteraemia; no further clinical data	NA
SG-M191	SG-M191	SAMN05384105	SRS1559478	SRR3884964	SG-M191.tgz										5/3/15	2015	NA	Singapore	Human	Bacteraemia; no further clinical data	NA
SG-M192	SG-M192	SAMN05384106	SRS1559479	SRR3884965	SG-M192.tgz										5/5/15	2015	NA	Singapore	Human	Bacteraemia; no further clinical data	NA
SG-M193	SG-M193	SAMN05384107	SRS1559480	SRR3884966	SG-M193.tgz										5/6/15	2015	NA	Singapore	Human	Bacteraemia; no further clinical data	NA
SG-M194	SG-M194	SAMN05384108	SRS1559481	SRR3884967	SG-M194.tgz										5/6/15	2015	NA	Singapore	Human	Bacteraemia; no further clinical data	NA
SG-M195	SG-M195	SAMN05384109	SRS1559482	SRR3884968	SG-M195.tgz										5/8/15	2015	NA	Singapore	Human	Bacteraemia; no further clinical data	NA
SG-M196	SG-M196	SAMN05384110	SRS1559483	SRR3884969	SG-M196.tgz										5/8/15	2015	NA	Singapore	Human	Bacteraemia; no further clinical data	NA
SG-M197	SG-M197	SAMN05384111	SRS1559484	SRR3884970	SG-M197.tgz										5/8/15	2015	NA	Singapore	Human	Bacteraemia; no further clinical data	NA
SG-M199	SG-M199	SAMN05384112	SRS1559485	SRR3884971	SG-M199.tgz										5/9/15	2015	NA	Singapore	Human	Bacteraemia; no further clinical data	NA
SG-M200	SG-M200	SAMN05384113	SRS1559487	SRR3884972	SG-M200.tgz										5/9/15	2015	NA	Singapore	Human	Bacteraemia; no further clinical data	NA
SG-M202	SG-M202	SAMN05384114	SRS1559489	SRR3884974	SG-M202.tgz										5/13/15	2015	NA	Singapore	Human	Bacteraemia; no further clinical data	NA
SG-M203	SG-M203	SAMN05384115	SRS1559490	SRR3884975	SG-M203.tgz										5/17/15	2015	NA	Singapore	Human	Bacteraemia; no further clinical data	NA
SG-M205	SG-M205	SAMN05384116	SRS1559491	SRR3884976	SG-M205.tgz										5/19/15	2015	NA	Singapore	Human	Bacteraemia; no further clinical data	NA
SG-M207	SG-M207	SAMN05384117	SRS1559492	SRR3884978	SG-M207.tgz										5/21/15	2015	NA	Singapore	Human	Bacteraemia; no further clinical data	NA
SG-M209	SG-M209	SAMN05384118	SRS1559494	SRR3884979	SG-M209.tgz										5/22/15	2015	NA	Singapore	Human	Bacteraemia; no further clinical data	NA
SG-M210	SG-M210	SAMN05384119	SRS1559493	SRR3884980	SG-M210.tgz										5/24/15	2015	NA	Singapore	Human	Bacteraemia; no further clinical data	NA
SG-M213	SG-M213	SAMN05384120	SRS1559495	SRR3884981	SG-M213.tgz										5/27/15	2015	NA	Singapore	Human	Bacteraemia; no further clinical data	NA
SG-M214	SG-M214	SAMN05384121	SRS1559496	SRR3884982	SG-M214.tgz										5/29/15	2015	NA	Singapore	Human	Bacteraemia; no further clinical data	NA
SG-M216	SG-M216	SAMN05384122	SRS1559497	SRR3884983	SG-M216.tgz										6/5/15	2015	NA	Singapore	Human	Bacteraemia; no further clinical data	NA
SG-M217	SG-M217	SAMN05384123	SRS1559498	SRR3884984	SG-M217.tgz										6/8/15	2015	NA	Singapore	Human	Bacteraemia; no further clinical data	NA
SG-M218	SG-M218	SAMN05384124	SRS1559500	SRR3884986	SG-M218.tgz										6/11/15	2015	NA	Singapore	Human	Bacteraemia; no further clinical data	NA
SG-M219	SG-M219	SAMN05384125	SRS1559501	SRR3884987	SG-M219.tgz										6/13/15	2015	NA	Singapore	Human	Bacteraemia; no further clinical data	NA
SG-M220	SG-M220	SAMN05384126	SRS1559502	SRR3884988	SG-M220.tgz										6/13/15	2015	NA	Singapore	Human	Bacteraemia; no further clinical data	NA
SG-M222	SG-M222	SAMN05384127	SRS1559504	SRR3884989	SG-M222.tgz										6/15/15	2015	NA	Singapore	Human	Bacteraemia; no further clinical data	NA
SG-M223	SG-M223	SAMN05384128	SRS1559505	SRR3884990	SG-M223.tgz										6/16/15	2015	NA	Singapore	Human	Bacteraemia; no further clinical data	NA
SG-M224	SG-M224	SAMN05384129	SRS1559506	SRR3884991	SG-M224.tgz										6/16/15	2015	NA	Singapore	Human	Bacteraemia; no further clinical data	NA
SG-M226	SG-M226	SAMN05384130	SRS1559507	SRR3884992	SG-M226.tgz										6/17/15	2015	NA	Singapore	Human	Bacteraemia; no further clinical data	NA
SG-M227	SG-M227	SAMN05384131	SRS1559508	SRR3884993	SG-M227.tgz										6/18/15	2015	NA	Singapore	Human	Bacteraemia; no further clinical data	NA
SG-M228	SG-M228	SAMN05384132	SRS1559509	SRR3884995	SG-M228.tgz										6/19/15	2015	NA	Singapore	Human	Bacteraemia; no further clinical data	NA
SG-M229	SG-M229	SAMN05384133	SRS1559510	SRR3884996	SG-M229.tgz										6/19/15	2015	NA	Singapore	Human	Bacteraemia; no further clinical data	NA
SG-M230	SG-M230	SAMN05384134	SRS1559512	SRR3884998	SG-M230.tgz										6/20/15	2015	NA	Singapore	Human	Bacteraemia; no further clinical data	NA
SG-M232	SG-M232	SAMN05384135	SRS1559513	SRR3884999	SG-M232.tgz										6/21/15	2015	NA	Singapore	Human	Bacteraemia; no further clinical data	NA
SG-M234	SG-M234	SAMN05384136	SRS1559514	SRR3885000	SG-M234.tgz										6/23/15	2015	NA	Singapore	Human	Bacteraemia; no further clinical data	NA
SG-M236	SG-M236	SAMN05384137	SRS1559515	SRR3885001	SG-M236.tgz										6/25/15	2015	NA	Singapore	Human	Bacteraemia; no further clinical data	NA
SG-M237	SG-M237	SAMN05384138	SRS1559517	SRR3885002	SG-M237.tgz										6/25/15	2015	NA	Singapore	Human	Bacteraemia; no further clinical data	NA
SG-M238	SG-M238	SAMN05384139	SRS1559518	SRR3885003	SG-M238.tgz										6/28/15	2015	NA	Singapore	Human	Bacteraemia; no further clinical data	NA
SG-M240	SG-M240	SAMN05384140	SRS1559519	SRR3885004	SG-M240.tgz										7/2/15	2015	NA	Singapore	Human	Bacteraemia; no further clinical data	NA
SG-M242	SG-M242	SAMN05384141	SRS1559520	SRR3885005	SG-M242.tgz										7/8/15	2015	NA	Singapore	Human	Bacteraemia; no further clinical data	NA
SG-M243	SG-M243	SAMN05384142	SRS1559522	SRR3885006	SG-M243.tgz										7/12/15	2015	NA	Singapore	Human	Meningitis	NA
SG-M244	SG-M244	SAMN05384143	SRS1559523	SRR3885007	SG-M244.tgz										7/13/15	2015	NA	Singapore	Human	Bacteraemia; no further clinical data	NA
SG-M248	SG-M248	SAMN05384144	SRS1559525	SRR3885010	SG-M248.tgz										7/15/15	2015	NA	Singapore	Human	Bacteraemia; no further clinical data	NA
SG-M249	SG-M249	SAMN05384145	SRS1559526	SRR3885011	SG-M249.tgz										7/19/15	2015	NA	Singapore	Human	Septic arthritis	NA
SG-M250	SG-M250	SAMN05384146	SRS1559527	SRR3885012	SG-M250.tgz										7/19/15	2015	NA	Singapore	Human	Bacteraemia; no further clinical data	NA
SG-M251	SG-M251	SAMN05384147	SRS1559528	SRR3885013	SG-M251.tgz										7/19/15	2015	NA	Singapore	Human	Meningitis & septic arthritis	NA
SG-M253	SG-M253	SAMN05384148	SRS1559529	SRR3885014	SG-M253.tgz										7/19/15	2015	NA	Singapore	Human	Meningitis	NA
SG-M256	SG-M256	SAMN05384149	SRS1559530	SRR3885015	SG-M256.tgz										7/20/15	2015	NA	Singapore	Human	Bacteraemia; no further clinical data	NA
SG-M257	SG-M257	SAMN05384150	SRS1559531	SRR3885016	SG-M257.tgz										7/24/15	2015	NA	Singapore	Human	Septic arthritis	NA
SG-M258	SG-M258	SAMN05384151	SRS1559534	SRR3885017	SG-M258.tgz										7/30/15	2015	NA	Singapore	Human	Septic arthritis	NA
SG-M261	SG-M261	SAMN05384152	SRS1559533	SRR3885018	SG-M261.tgz										8/14/15	2015	NA	Singapore	Human	Septic arthritis	NA
SG-M274	SG-M274	SAMN05384153	SRS1559535	SRR3885019	SG-M274.tgz										6/26/15	2015	NA	Singapore	Human	Bacteraemia; no further clinical data	NA
SG-M278	SG-M278	SAMN05384154	SRS1559537	SRR3885021	SG-M278.tgz										7/3/15	2015	NA	Singapore	Human	Bacteraemia; no further clinical data	NA
SG-M279	SG-M279	SAMN05384155	SRS1559538	SRR3885023	SG-M279.tgz										7/5/15	2015	NA	Singapore	Human	Bacteraemia; no further clinical data	NA
SG-M280	SG-M280	SAMN05384156	SRS1559539	SRR3885024	SG-M280.tgz										7/6/15	2015	NA	Singapore	Human	Bacteraemia; no further clinical data	NA
SG-M281	SG-M281	SAMN05384157	SRS1559540	SRR3885025	SG-M281.tgz										7/6/15	2015	NA	Singapore	Human	Bacteraemia; no further clinical data	NA
SG-M282	SG-M282	SAMN05384158	SRS1559541	SRR3885026	SG-M282.tgz										7/1/15	2015	NA	Singapore	Human	Septic arthritis	NA
SG-M284	SG-M284	SAMN05384159	SRS1559542	SRR3885027	SG-M284.tgz										7/13/15	2015	NA	Singapore	Human	Bacteraemia; no further clinical data	NA
SG-M287	SG-M287	SAMN05384160	SRS1559543	SRR3885028	SG-M287.tgz										7/12/15	2015	NA	Singapore	Human	Bacteraemia; no further clinical data	NA
SG-M288	SG-M288	SAMN05384161	SRS1559545	SRR3885029	SG-M288.tgz										7/17/15	2015	NA	Singapore	Human	Bacteraemia; no further clinical data	NA
SG-M289	SG-M289	SAMN05384162	SRS1559546	SRR3885030	SG-M289.tgz										7/15/15	2015	NA	Singapore	Human	Bacteraemia; no further clinical data	NA
SG-M29	SG-M29	SAMN05384163	SRS1559547	SRR3885031	SG-M29.tgz	GCA_002197285.1	GCF_002197285.1								10/30/12	2012	NA	Singapore	Human	Bacteraemia; no further clinical data	Blood	10.1093/cid/cix021	GCF_002197285.1_ASM219728v1
SG-M290	SG-M290	SAMN05384164	SRS1559548	SRR3885033	SG-M290.tgz										7/18/15	2015	NA	Singapore	Human	Bacteraemia; no further clinical data	NA
SG-M291	SG-M291	SAMN05384165	SRS1559550	SRR3885034	SG-M291.tgz										7/16/15	2015	NA	Singapore	Human	Septic arthritis	NA
SG-M292	SG-M292	SAMN05384166	SRS1559551	SRR3885036	SG-M292.tgz										7/17/15	2015	NA	Singapore	Human	Septic arthritis	NA
SG-M294	SG-M294	SAMN05384167	SRS1559552	SRR3885037	SG-M294.tgz										7/19/15	2015	NA	Singapore	Human	Bacteraemia; no further clinical data	NA
SG-M295	SG-M295	SAMN05384168	SRS1559553	SRR3885038	SG-M295.tgz										7/20/15	2015	NA	Singapore	Human	Bacteraemia; no further clinical data	NA
SG-M297	SG-M297	SAMN05384169	SRS1559554	SRR3885039	SG-M297.tgz										7/21/15	2015	NA	Singapore	Human	Bacteraemia; no further clinical data	NA
SG-M298	SG-M298	SAMN05384170	SRS1559556	SRR3885040	SG-M298.tgz										7/22/15	2015	NA	Singapore	Human	Septic arthritis	NA
SG-M299	SG-M299	SAMN05384171	SRS1559557	SRR3885041	SG-M299.tgz										7/27/15	2015	NA	Singapore	Human	Bacteraemia; no further clinical data	NA
SG-M301	SG-M301	SAMN05384172	SRS1559558	SRR3885042	SG-M301.tgz										8/1/15	2015	NA	Singapore	Human	Bacteraemia; no further clinical data	NA
SG-M304	SG-M304	SAMN05384173	SRS1559559	SRR3885043	SG-M304.tgz										8/14/15	2015	NA	Singapore	Human	Bacteraemia; no further clinical data	NA
SG-M306	SG-M306	SAMN05384174	SRS1559403	SRR3884888	SG-M306.tgz										8/14/15	2015	NA	Singapore	Human	Bacteraemia; no further clinical data	NA
SG-M309	SG-M309	SAMN05384175	SRS1559404	SRR3884889	SG-M309.tgz										8/22/15	2015	NA	Singapore	Human	Septic arthritis	NA
SG-M312	SG-M312	SAMN05384176	SRS1559405	SRR3884890	SG-M312.tgz										8/31/15	2015	NA	Singapore	Human	Bacteraemia; no further clinical data	NA
SG-M32	SG-M32	SAMN05384177	SRS1559406	SRR3884891	SG-M32.tgz										11/7/12	2012	NA	Singapore	Human	Meningitis	NA
SG-M33	SG-M33	SAMN05384178	SRS1559407	SRR3884892	SG-M33.tgz										11/14/12	2012	NA	Singapore	Human	Bacteraemia; no further clinical data	NA
SG-M361	SG-M361	SAMN05384179	SRS1559408	SRR3884893	SG-M361.tgz										1/8/13	2013	NA	Singapore	Human	Bacteraemia; no further clinical data	NA
SG-M376	SG-M376	SAMN05384180	SRS1559409	SRR3884894	SG-M376.tgz										7/17/13	2013	NA	Singapore	Human	Bacteraemia; no further clinical data	NA
SG-M378	SG-M378	SAMN05384181	SRS1559410	SRR3884895	SG-M378.tgz										7/24/13	2013	NA	Singapore	Human	Bacteraemia; no further clinical data	NA
SG-M406	SG-M406	SAMN05384182	SRS1559412	SRR3884897	SG-M406.tgz										6/28/14	2014	NA	Singapore	Human	Bacteraemia; no further clinical data	NA
SG-M407	SG-M407	SAMN05384183	SRS1559414	SRR3884899	SG-M407.tgz										7/3/14	2014	NA	Singapore	Human	Bacteraemia; no further clinical data	NA
SG-M419	SG-M419	SAMN05384184	SRS1559416	SRR3884901	SG-M419.tgz										11/19/14	2014	NA	Singapore	Human	Bacteraemia; no further clinical data	NA
SG-M424	SG-M424	SAMN05384185	SRS1559418	SRR3884903	SG-M424.tgz										3/19/15	2015	NA	Singapore	Human	Bacteraemia; no further clinical data	NA
SG-M430	SG-M430	SAMN05384186	SRS1559420	SRR3884905	SG-M430.tgz										5/1/15	2015	NA	Singapore	Human	Bacteraemia; no further clinical data	NA
SG-M431	SG-M431	SAMN05384187	SRS1559421	SRR3884906	SG-M431.tgz										5/3/15	2015	NA	Singapore	Human	Bacteraemia; no further clinical data	NA
SG-M432	SG-M432	SAMN05384188	SRS1559422	SRR3884907	SG-M432.tgz										5/11/15	2015	NA	Singapore	Human	Bacteraemia; no further clinical data	NA
SG-M434	SG-M434	SAMN05384189	SRS1559423	SRR3884908	SG-M434.tgz										5/23/15	2015	NA	Singapore	Human	Bacteraemia; no further clinical data	NA
SG-M435	SG-M435	SAMN05384190	SRS1559425	SRR3884910	SG-M435.tgz										6/7/15	2015	NA	Singapore	Human	Bacteraemia; no further clinical data	NA
SG-M439	SG-M439	SAMN05384191	SRS1559427	SRR3884911	SG-M439.tgz										6/19/15	2015	NA	Singapore	Human	Bacteraemia; no further clinical data	NA
SG-M442	SG-M442	SAMN05384192	SRS1559426	SRR3884912	SG-M442.tgz										6/27/15	2015	NA	Singapore	Human	Bacteraemia; no further clinical data	NA
SG-M443	SG-M443	SAMN05384193	SRS1559428	SRR3884913	SG-M443.tgz										7/1/15	2015	NA	Singapore	Human	Bacteraemia; no further clinical data	NA
SG-M444	SG-M444	SAMN05384194	SRS1559429	SRR3884914	SG-M444.tgz										7/2/15	2015	NA	Singapore	Human	Bacteraemia; no further clinical data	NA
SG-M448	SG-M448	SAMN05384195	SRS1559431	SRR3884915	SG-M448.tgz										7/12/15	2015	NA	Singapore	Human	Bacteraemia; no further clinical data	NA
SG-M449	SG-M449	SAMN05384196	SRS1559430	SRR3884916	SG-M449.tgz										7/15/15	2015	NA	Singapore	Human	Bacteraemia; no further clinical data	NA
SG-M45	SG-M45	SAMN05384197	SRS1559432	SRR3884917	SG-M45.tgz										7/16/13	2013	NA	Singapore	Human	Bacteraemia; no further clinical data	NA
SG-M450	SG-M450	SAMN05384198	SRS1559433	SRR3884918	SG-M450.tgz										7/15/15	2015	NA	Singapore	Human	Bacteraemia; no further clinical data	NA
SG-M451	SG-M451	SAMN05384199	SRS1559434	SRR3884919	SG-M451.tgz										7/26/15	2015	NA	Singapore	Human	Bacteraemia; no further clinical data	NA
SG-M452	SG-M452	SAMN05384200	SRS1559436	SRR3884921	SG-M452.tgz										7/28/15	2015	NA	Singapore	Human	Bacteraemia; no further clinical data	NA
SG-M456	SG-M456	SAMN05384201	SRS1559437	SRR3884922	SG-M456.tgz										7/18/15	2015	NA	Singapore	Human	Bacteraemia; no further clinical data	NA
SG-M457	SG-M457	SAMN05384202	SRS1559438	SRR3884923	SG-M457.tgz										8/26/15	2015	NA	Singapore	Human	Bacteraemia; no further clinical data	NA
SG-M474	SG-M474	SAMN05384203	SRS1559439	SRR3884924	SG-M474.tgz										11/27/15	2015	NA	Thailand	Human	Meningitis	NA
SG-M475	SG-M475	SAMN05384204	SRS1559440	SRR3884926	SG-M475.tgz										10/20/15	2015	NA	Thailand	Human	Septic arthritis	NA
SG-M475	WEB309	SAMN05384204	SRS1559440	SRR3884926	WEB309.tgz										10/20/15	2015	NA	Thailand	Human	Septic arthritis	NA
SG-M476	SG-M476	SAMN05384205	SRS1559441	SRR3884927	SG-M476.tgz										11/5/15	2015	NA	Thailand	Human	Meningitis	NA
SG-M477	SG-M477	SAMN05384206	SRS1559442	SRR3884928	SG-M477.tgz										11/6/15	2015	NA	Thailand	Human	Bacteraemia; no focus found	NA
SG-M487	SG-M487	SAMN05384207	SRS1559443	SRR3884929	SG-M487.tgz										12/5/15	2015	NA	Singapore	Fish	NA	NA
SG-M50	SG-M50	SAMN05384208	SRS1559444	SRR3884930	SG-M50.tgz	GCA_002197245.1	GCF_002197245.1								9/13/13	2013	NA	Singapore	Human	Bacteraemia; no further clinical data	Blood	10.1093/cid/cix021	GCF_002197245.1_ASM219724v1
SG-M53	SG-M53	SAMN05384209	SRS1559445	SRR3884931	SG-M53.tgz										9/19/13	2013	NA	Singapore	Human	Bacteraemia; no further clinical data	NA
SG-M54	SG-M54	SAMN05384210	SRS1559447	SRR3884933	SG-M54.tgz										9/21/13	2013	NA	Singapore	Human	Bacteraemia; no further clinical data	NA
SG-M56	SG-M56	SAMN05384211	SRS1559448	SRR3884934	SG-M56.tgz										10/16/13	2013	NA	Singapore	Human	Bacteraemia; no further clinical data	NA
SG-M587	WEB526	SAMN10238418	SRS3931016	SRR8052451	WEB526.tgz										2/22/03	2003	NA	Singapore	Human	NA	Blood
SG-M597	WEB536	SAMN10238419	SRS3930927	SRR8052450	WEB536.tgz										8/18/03	2003	NA	Singapore	Human	NA	Blood
SG-M613	WEB550	SAMN10238420	SRS3930926	SRR8052449	WEB550.tgz										1/21/04	2004	NA	Singapore	Human	NA	Blood
SG-M62	SG-M62	SAMN05384212	SRS1559449	SRR3884935	SG-M62.tgz										12/15/13	2013	NA	Singapore	Human	Bacteraemia; no further clinical data	NA
SG-M621	WEB552	SAMN10238421	SRS3930928	SRR8052448	WEB552.tgz										5/18/04	2004	NA	Singapore	Human	NA	Blood
SG-M633	WEB554	SAMN10238422	SRS3930934	SRR8052442	WEB554.tgz										10/27/04	2004	NA	Singapore	Human	NA	Blood
SG-M635	WEB557	SAMN10238423	SRS3930935	SRR8052441	WEB557.tgz										12/13/04	2004	NA	Singapore	Human	NA	Blood
SG-M636	WEB558	SAMN10238424	SRS3930993	SRR8052383	WEB558.tgz										12/15/04	2004	NA	Singapore	Human	NA	Blood
SG-M64	SG-M64	SAMN05384213	SRS1559450	SRR3884936	SG-M64.tgz										1/15/14	2014	NA	Singapore	Human	Bacteraemia; no further clinical data	NA
SG-M654	WEB559	SAMN10238425	SRS3930995	SRR8052382	WEB559.tgz										5/12/06	2006	NA	Singapore	Human	NA	Blood
SG-M71	SG-M71	SAMN05384214	SRS1559451	SRR3884937	SG-M71.tgz										4/4/14	2014	NA	Singapore	Human	Bacteraemia; no further clinical data	NA
SG-M72	SG-M72	SAMN05384215	SRS1559452	SRR3884938	SG-M72.tgz										4/5/14	2014	NA	Singapore	Human	Bacteraemia; no further clinical data	NA
SG-M74	SG-M74	SAMN05384216	SRS1559453	SRR3884939	SG-M74.tgz										4/20/14	2014	NA	Singapore	Human	Bacteraemia; no further clinical data	NA
SG-M742	WEB553	SAMN10238426	SRS3930991	SRR8052385	WEB553.tgz										9/14/04	2004	NA	Singapore	Human	NA	Blood
SG-M744	WEB555	SAMN10238427	SRS3930992	SRR8052384	WEB555.tgz										11/7/04	2004	NA	Singapore	Human	NA	Blood
SG-M78	SG-M78	SAMN05384217	SRS1559454	SRR3884940	SG-M78.tgz										5/6/14	2014	NA	Singapore	Human	Bacteraemia; no further clinical data	NA
SG-M80	SG-M80	SAMN05384218	SRS1559455	SRR3884941	SG-M80.tgz										5/20/14	2014	NA	Singapore	Human	Bacteraemia; no further clinical data	NA
SG-M803	WEB562	SAMN10238428	SRS3930987	SRR8052387	WEB562.tgz										4/7/06	2006	NA	Singapore	Human	NA	Blood
SG-M81	SG-M81	SAMN05384219	SRS1559456	SRR3884942	SG-M81.tgz										6/10/14	2014	NA	Singapore	Human	Bacteraemia; no further clinical data	NA
SG-M82	SG-M82	SAMN05384220	SRS1559458	SRR3884944	SG-M82.tgz										6/10/14	2014	NA	Singapore	Human	Bacteraemia; no further clinical data	NA
SG-M821	WEB570	SAMN10238429	SRS3930990	SRR8052386	WEB570.tgz										5/17/07	2007	NA	Singapore	Human	NA	Blood
SG-M835	WEB574	SAMN10238430	SRS3930988	SRR8052389	WEB574.tgz										10/26/07	2007	NA	Singapore	Human	NA	Blood
SG-M84	SG-M84	SAMN05384221	SRS1559459	SRR3884945	SG-M84.tgz										6/24/14	2014	NA	Singapore	Human	Bacteraemia; no further clinical data	NA
SG-M844	WEB576	SAMN10238431	SRS3930989	SRR8052388	WEB576.tgz										7/5/08	2008	NA	Singapore	Human	NA	Blood
SG-M870	WEB583	SAMN10238432	SRS3930996	SRR8052381	WEB583.tgz										6/29/09	2009	NA	Singapore	Human	NA	Blood
SG-M883	WEB734	SAMN10238433	SRS3930994	SRR8052380	WEB734.tgz										5/21/10	2010	NA	Singapore	Human	NA	Blood
SG-M90	SG-M90	SAMN05384222	SRS1559460	SRR3884946	SG-M90.tgz										8/2/14	2014	NA	Singapore	Human	Bacteraemia; no further clinical data	NA
SG-M900	WEB495	SAMN10238434	SRS3930999	SRR8052376	WEB495.tgz										6/27/01	2001	NA	Singapore	Human	NA	Blood
SG-M908	WEB503	SAMN10238435	SRS3931000	SRR8052377	WEB503.tgz										9/13/01	2001	NA	Singapore	Human	NA	Blood
SG-M909	WEB504	SAMN10238436	SRS3930998	SRR8052378	WEB504.tgz										9/20/01	2001	NA	Singapore	Human	NA	CSF
SG-M917	WEB512	SAMN10238437	SRS3930997	SRR8052379	WEB512.tgz										5/7/02	2002	NA	Singapore	Human	NA	Blood
SG-M920	WEB517	SAMN10238438	SRS3931003	SRR8052372	WEB517.tgz										6/26/02	2002	NA	Singapore	Human	NA	Blood
SG-M961	WEB1144	SAMN10238439	SRS3931004	SRR8052373	WEB1144.tgz										8/20/06	2006	NA	Laos	Human	NA	Blood
SG-M962	WEB1145	SAMN10238440	SRS3931001	SRR8052374	WEB1145.tgz										7/4/07	2007	NA	Laos	Human	NA	Blood
SG-M963	WEB1146	SAMN10238441	SRS3931002	SRR8052375	WEB1146.tgz										7/19/07	2007	NA	Laos	Human	NA	Blood
SG-M964	WEB1147	SAMN10238442	SRS3931008	SRR8052370	WEB1147.tgz										7/23/16	2016	NA	Laos	Human	NA	Blood
SG-M965	WEB1148	SAMN10238443	SRS3931005	SRR8052371	WEB1148.tgz										8/17/16	2016	NA	Laos	Human	NA	Blood
SG-M967	WEB1150	SAMN10238444	SRS3931013	SRR8052363	WEB1150.tgz										9/15/16	2016	NA	Laos	Human	NA	Blood
SG-M968	WEB1151	SAMN10238445	SRS3931014	SRR8052362	WEB1151.tgz										11/11/16	2016	NA	Laos	Human	NA	CSF
SG-M969	WEB1152	SAMN10238446	SRS3931015	SRR8052361	WEB1152.tgz										11/10/16	2016	NA	Laos	Human	NA	Blood
SG-M970	WEB1153	SAMN10238447	SRS3931017	SRR8052360	WEB1153.tgz										12/8/15	2015	NA	Laos	Human	NA	Blood
SG-M971	WEB1154	SAMN10238448	SRS3931009	SRR8052367	WEB1154.tgz										9/12/06	2006	NA	Laos	Human	NA	Blood
SG-M973	WEB1156	SAMN10238449	SRS3931012	SRR8052366	WEB1156.tgz										7/18/10	2010	NA	Laos	Human	NA	Blood
SG-M976	WEB1159	SAMN10238450	SRS3931010	SRR8052365	WEB1159.tgz										8/19/12	2012	NA	Laos	Human	NA	Blood
SG-M978	WEB1161	SAMN10238451	SRS3931011	SRR8052364	WEB1161.tgz										6/7/13	2013	NA	Laos	Human	NA	Blood
SG-M979	WEB1162	SAMN10238452	SRS3931006	SRR8052369	WEB1162.tgz										9/29/10	2010	NA	Laos	Human	NA	Blood
SG-M980	WEB1163	SAMN10238453	SRS3931007	SRR8052368	WEB1163.tgz										11/6/00	2000	NA	Laos	Human	NA	Blood
SG-M981	WEB1164	SAMN10238454	SRS3930916	SRR8052461	WEB1164.tgz										6/12/10	2010	NA	Laos	Human	NA	Blood
SG-M982	WEB1165	SAMN10238455	SRS3930915	SRR8052462	WEB1165.tgz										8/4/10	2010	NA	Laos	Human	NA	Blood
SG-M983	WEB1166	SAMN10238456	SRS3930918	SRR8052459	WEB1166.tgz										8/8/10	2010	NA	Laos	Human	NA	Blood
SG-M984	WEB1167	SAMN10238457	SRS3930917	SRR8052460	WEB1167.tgz										8/11/07	2007	NA	Laos	Human	NA	Blood
SG-M985	WEB1168	SAMN10238458	SRS3930920	SRR8052457	WEB1168.tgz										8/20/07	2007	NA	Laos	Human	NA	Blood
SG-M986	WEB1169	SAMN10238459	SRS3930919	SRR8052458	WEB1169.tgz										8/11/07	2007	NA	Laos	Human	NA	Blood
SG-M990	WEB1173	SAMN10238460	SRS3930922	SRR8052455	WEB1173.tgz										11/16/09	2009	NA	Laos	Human	NA	Blood
SG-M991	WEB1174	SAMN10238461	SRS3930921	SRR8052456	WEB1174.tgz										5/8/03	2003	NA	Laos	Human	NA	Blood
SG-M992	WEB1175	SAMN10238462	SRS3930914	SRR8052463	WEB1175.tgz										11/25/14	2014	NA	Laos	Human	NA	CSF
SG-M993	WEB1176	SAMN10238463	SRS3930913	SRR8052464	WEB1176.tgz										3/28/13	2013	NA	Laos	Human	NA	CSF
SG-M994	WEB1177	SAMN10238464	SRS3930940	SRR8052436	WEB1177.tgz										8/8/10	2010	NA	Laos	Human	NA	CSF
SG-M995	WEB1178	SAMN10238465	SRS3930942	SRR8052435	WEB1178.tgz										7/12/13	2013	NA	Laos	Human	NA	CSF
SG-M997	WEB1180	SAMN10238466	SRS3930938	SRR8052438	WEB1180.tgz										11/25/14	2014	NA	Laos	Human	NA	Blood
SG-M998	WEB1181	SAMN10238467	SRS3930939	SRR8052437	WEB1181.tgz										10/13/15	2015	NA	Laos	Human	NA	Blood
SG-M999	WEB1182	SAMN10238468	SRS3930944	SRR8052432	WEB1182.tgz										11/11/15	2015	NA	Laos	Human	NA	Blood
SGEHI2015-101	WEB320	SAMN08107732	SRS2719025	SRR6327890	WEB320.tgz										9/22/15	2015	NA	Singapore	Fish	NA	NA
SGEHI2015-107	GCF_002812425.1_ASM281242v1	SAMN08111302				GCA_002812425.1	GCF_002812425.1								9/22/15	2015	NA	Singapore	Fish	NA	Whole live fish sold as snakehead-haruan; Muscle	10.3201/eid2312.170596	Snakehead; SGEHI2015-107-PB
SGEHI2015-113	GCF_002812505.1_ASM281250v1	SAMN08111303				GCA_002812505.1	GCF_002812505.1								9/22/15	2015	NA	Singapore	Fish	NA	Whole fish sold as black tilapia; Muscle	10.3201/eid2312.170596	Tilapia; SGEHI2015-113-PB
SGEHI2015-114	WEB321	SAMN08107733	SRS2719024	SRR6327891	WEB321.tgz										9/22/15	2015	NA	Singapore	Fish	NA	NA
SGEHI2015-22	WEB310	SAMN08107722	SRS2719038	SRR6327877	WEB310.tgz										9/8/15	2015	NA	Singapore	Fish	NA	NA
SGEHI2015-22_2	WBB925	SAMN08107740	SRS2719017	SRR6327898	WBB925.tgz										7/2/15	2015	NA	Singapore	Fish	NA	NA		Date as mid date of given year
SGEHI2015-25	GCF_002812465.1_ASM281246v1	SAMN08111300				GCA_002812465.1	GCF_002812465.1								9/8/15	2015	NA	Singapore	Fish	NA	Fish part (head) sold as Asian bighead carp; Muscle	10.3201/eid2312.170596	Bighead carp; SGEHI2015-25-PB
SGEHI2015-29	WEB311	SAMN08107723	SRS2719037	SRR6327878	WEB311.tgz										9/8/15	2015	NA	Singapore	Fish	NA	NA
SGEHI2015-29_2	WBB926	SAMN08107741	SRS2719016	SRR6327899	WBB926.tgz										7/2/15	2015	NA	Singapore	Fish	NA	NA		Date as mid date of given year
SGEHI2015-31	WEB312	SAMN08107724	SRS2719040	SRR6327875	WEB312.tgz										9/8/15	2015	NA	Singapore	Fish	NA	NA
SGEHI2015-31_2	WBB922	SAMN08107737	SRS2719020	SRR6327895	WBB922.tgz										7/2/15	2015	NA	Singapore	Fish	NA	NA		Date as mid date of given year
SGEHI2015-31_3	WBB923	SAMN08107738	SRS2719023	SRR6327892	WBB923.tgz										7/2/15	2015	NA	Singapore	Fish	NA	NA		Date as mid date of given year
SGEHI2015-31_4	WBB924	SAMN08107739	SRS2719022	SRR6327893	WBB924.tgz										7/2/15	2015	NA	Singapore	Fish	NA	NA		Date as mid date of given year
SGEHI2015-51	WEB315	SAMN08107727	SRS2719033	SRR6327882	WEB315.tgz										9/15/15	2015	NA	Singapore	Fish	NA	NA
SGEHI2015-57	WEB316	SAMN08107728	SRS2719036	SRR6327879	WEB316.tgz										9/15/15	2015	NA	Singapore	Fish	NA	NA
SGEHI2015-59	WEB317	SAMN08107729	SRS2719034	SRR6327880	WEB317.tgz										9/15/15	2015	NA	Singapore	Fish	NA	NA
SGEHI2015-95	GCF_002812445.1_ASM281244v1	SAMN08111301				GCA_002812445.1	GCF_002812445.1								9/21/15	2015	NA	Singapore	Fish	NA	Fish part (slab) sold as silver carp; Muscle	10.3201/eid2312.170596	Silver carp; SGEHI2015-95-PB
SGEHI2015-NWC941_2	WBB919	SAMN08107734	SRS2719027	SRR6327888	WBB919.tgz										7/2/15	2015	NA	Singapore	Fish	NA	NA		Date as mid date of given year
SGEHI2015-NWC941_3	WBB920	SAMN08107735	SRS2719026	SRR6327889	WBB920.tgz										7/2/15	2015	NA	Singapore	Fish	NA	NA		Date as mid date of given year
SGEHI2015-NWC941_4	WBB921	SAMN08107736	SRS2719021	SRR6327894	WBB921.tgz										7/2/15	2015	NA	Singapore	Fish	NA	NA		Date as mid date of given year
TCT1031K	WEB1218	SAMN10238469	SRS3930945	SRR8052431	WEB1218.tgz										9/15/08	2008	NA	Malaysia	Fish	NA	Reservoir		Date as mid date of given month
TCT1058B	WEB1219	SAMN10238470	SRS3930941	SRR8052434	WEB1219.tgz										10/15/08	2008	NA	Malaysia	Fish	NA	Reservoir		Date as mid date of given month
TCT358K	WEB1212	SAMN10238471	SRS3930943	SRR8052433	WEB1212.tgz										4/15/07	2007	NA	Malaysia	Fish	NA	Reservoir		Date as mid date of given month
TCT374E	WEB1213	SAMN10238472	SRS3930936	SRR8052440	WEB1213.tgz										5/15/07	2007	NA	Malaysia	Fish	NA	Reservoir		Date as mid date of given month
TCT441K	WEB1214	SAMN10238473	SRS3930937	SRR8052439	WEB1214.tgz										6/15/07	2007	NA	Malaysia	Fish	NA	Reservoir		Date as mid date of given month
TCT592B	WEB1215	SAMN10238474	SRS3930953	SRR8052423	WEB1215.tgz										9/15/07	2007	NA	Malaysia	Fish	NA	Reservoir		Date as mid date of given month
TCT940E	WEB1216	SAMN10238475	SRS3930951	SRR8052424	WEB1216.tgz										6/15/08	2008	NA	Malaysia	Fish	NA	Reservoir		Date as mid date of given month
TCT979E	WEB1217	SAMN10238476	SRS3930952	SRR8052425	WEB1217.tgz										8/15/08	2008	NA	Malaysia	Fish	NA	Reservoir		Date as mid date of given month
TJ781B	WEB1200	SAMN10238477	SRS3930950	SRR8052426	WEB1200.tgz										7/15/08	2008	NA	Malaysia	Fish	NA	Pond		Date as mid date of given month
TJ918K	WEB1201	SAMN10238478	SRS3930949	SRR8052427	WEB1201.tgz										12/15/08	2008	NA	Malaysia	Fish	NA	Pond		Date as mid date of given month
TK490E	WEB1199	SAMN10238479	SRS3930947	SRR8052428	WEB1199.tgz										9/15/07	2007	NA	Malaysia	Fish	NA	Irrigation canal		Date as mid date of given month
TKK219E	WEB1220	SAMN10238480	SRS3930948	SRR8052429	WEB1220.tgz										5/15/07	2007	NA	Malaysia	Fish	NA	River		Date as mid date of given month
TP241B	WEB1202	SAMN10238481	SRS3930946	SRR8052430	WEB1202.tgz										5/15/07	2007	NA	Malaysia	Fish	NA	Reservoir		Date as mid date of given month
TP286E	WEB1203	SAMN10238482	SRS3930954	SRR8052421	WEB1203.tgz										6/15/07	2007	NA	Malaysia	Fish	NA	Reservoir		Date as mid date of given month
TP479E	WEB1204	SAMN10238483	SRS3930955	SRR8052422	WEB1204.tgz										1/15/08	2008	NA	Malaysia	Fish	NA	Reservoir		Date as mid date of given month
TP509E	WEB1205	SAMN10238484	SRS3930965	SRR8052410	WEB1205.tgz										2/15/08	2008	NA	Malaysia	Fish	NA	Reservoir		Date as mid date of given month
TP545B	WEB1206	SAMN10238485	SRS3930967	SRR8052409	WEB1206.tgz										3/15/08	2008	NA	Malaysia	Fish	NA	Reservoir		Date as mid date of given month
TP571K	WEB1207	SAMN10238486	SRS3930968	SRR8052408	WEB1207.tgz										4/15/08	2008	NA	Malaysia	Fish	NA	Reservoir		Date as mid date of given month
TP603K	WEB1208	SAMN10238487	SRS3930969	SRR8052407	WEB1208.tgz										5/15/08	2008	NA	Malaysia	Fish	NA	Reservoir		Date as mid date of given month
TP676K	WEB1209	SAMN10238488	SRS3930971	SRR8052406	WEB1209.tgz										7/15/08	2008	NA	Malaysia	Fish	NA	Reservoir		Date as mid date of given month
TP697E	WEB1210	SAMN10238489	SRS3930972	SRR8052405	WEB1210.tgz										8/15/08	2008	NA	Malaysia	Fish	NA	Reservoir		Date as mid date of given month
TP747E	WEB1211	SAMN10238490	SRS3930973	SRR8052404	WEB1211.tgz										9/15/08	2008	NA	Malaysia	Fish	NA	Reservoir		Date as mid date of given month
TSB201E	WEB1221	SAMN10238491	SRS3930970	SRR8052403	WEB1221.tgz										5/15/07	2007	NA	Malaysia	Fish	NA	River		Date as mid date of given month
TSB714B	WEB1222	SAMN10238492	SRS3930974	SRR8052402	WEB1222.tgz										10/15/08	2008	NA	Malaysia	Fish	NA	River		Date as mid date of given month
TSK246B	WEB1223	SAMN10238493	SRS3930975	SRR8052401	WEB1223.tgz										6/15/07	2007	NA	Malaysia	Fish	NA	River		Date as mid date of given month
TSK659E	WEB1224	SAMN10238494	SRS3930963	SRR8052413	WEB1224.tgz										11/15/08	2008	NA	Malaysia	Fish	NA	River		Date as mid date of given month
TSP298E	WEB1225	SAMN10238495	SRS3930961	SRR8052414	WEB1225.tgz										7/15/07	2007	NA	Malaysia	Fish	NA	River		Date as mid date of given month
TSP633E	WEB1226	SAMN10238496	SRS3930966	SRR8052411	WEB1226.tgz										9/15/08	2008	NA	Malaysia	Fish	NA	River		Date as mid date of given month
CU_GBS_08	GCF_001592385.1_ASM159238v1	SAMN03331945													7/2/08	2008	NA	Hong Kong	Human	TSST	Blood	10.3389/fmicb.2019.00010	Date as mid date of given year; Prince of Wales Hospital
CU_GBS_98	GCF_001592425.1_ASM159242v1	SAMN03331944													7/2/98	1998	NA	Hong Kong	Human	Meningitis	Cerebro-spinal fluid	10.3389/fmicb.2019.00010	Date as mid date of given year; Prince of Wales Hospital
CU_GBS_00	GCF_002176575.1_ASM217657v1	SAMN03331941													7/2/00	2000	NA	Hong Kong	Human	Non-invasive	Wound	10.3389/fmicb.2019.00010	Date as mid date of given year; Prince of Wales Hospital
CU_GBS_10	GCF_002176585.1_ASM217658v1	SAMN03331942													7/2/10	2010	NA	Hong Kong	Human	Septic arthritis	Blood	10.3389/fmicb.2019.00010	Date as mid date of given year; Prince of Wales Hospital
CU_GBS_12	GCF_002176615.1_ASM217661v1	SAMN03331943													7/2/12	2012	NA	Hong Kong	Human	Non-invasive	Vaginal-rectal	10.3389/fmicb.2019.00010	Date as mid date of given year; Prince of Wales Hospital
SA01AQUAVET	GCF_004369755.1_ASM436975v1	SAMN08627167													3/15/17	2017	Piau�, Pernambuco, Cear�, and Bahia	Brazil	Fish	NA	Brain	10.3201/eid2504.180543	Date as mid date of given month
SA06AQUAVET	GCF_004369785.1_ASM436978v1	SAMN08627166													3/15/17	2017	Piau�, Pernambuco, Cear�, and Bahia	Brazil	Fish	NA	Brain	10.3201/eid2504.180543	Date as mid date of given month
SA12AQUAVET	GCF_004369745.1_ASM436974v1	SAMN08627165													3/15/17	2017	Piau�, Pernambuco, Cear�, and Bahia	Brazil	Fish	NA	Brain	10.3201/eid2504.180543	Date as mid date of given month
SA22AQUAVET	GCF_004369765.1_ASM436976v1	SAMN08627164													3/15/17	2017	Piau�, Pernambuco, Cear�, and Bahia	Brazil	Fish	NA	Brain	10.3201/eid2504.180543	Date as mid date of given month
SA90AQUAVET	GCF_004369775.1_ASM436977v1	SAMN08627163													5/15/17	2017	Piau�, Pernambuco, Cear�, and Bahia	Brazil	Fish	NA	Brain	10.3201/eid2504.180543	Date as mid date of given month
SA98AQUAVET	GCF_004369845.1_ASM436984v1	SAMN08627162													5/15/17	2017	Piau�, Pernambuco, Cear�, and Bahia	Brazil	Fish	NA	Brain	10.3201/eid2504.180543	Date as mid date of given month
SApx2AQUAVET	GCF_004369855.1_ASM436985v1	SAMN08627161													6/15/17	2017	Piau�, Pernambuco, Cear�, and Bahia	Brazil	Fish	NA	Brain	10.3201/eid2504.180543	Date as mid date of given month
SApx7AQUAVET	GCF_004369875.1_ASM436987v1	SAMN08627160													7/15/16	2016	Piau�, Pernambuco, Cear�, and Bahia	Brazil	Fish	NA	Brain	10.3201/eid2504.180543	Date as mid date of given month
UTI114	GCF_002930695.1_ASM293069v1	SAMN08517522													7/2/13	2013	Uthai Thani	Thailand	Fish	NA	Whole fish	10.1016/j.ygeno.2018.11.016	Date as mid date of given year
UBN6	GCF_002930685.1_ASM293068v1	SAMN08517520													7/2/12	2012	Ubon Ratchathani	Thailand	Fish	NA	Whole fish	10.1016/j.ygeno.2018.11.016	Date as mid date of given year
CM142	GCF_002930675.1_ASM293067v1	SAMN08517483													7/2/13	2013	Chiang Mai	Thailand	Fish	NA	Whole fish	10.1016/j.ygeno.2018.11.016	Date as mid date of given year
PPM3	GCF_002937095.1_ASM293709v1	SAMN08517486													7/2/15	2015	Pathum Thani	Thailand	Fish	NA	Whole fish	10.1016/j.ygeno.2018.11.016	Date as mid date of given year
PR10	GCF_002937055.1_ASM293705v1	SAMN08517489													7/2/16	2016	Phetchaburi	Thailand	Fish	NA	Whole fish	10.1016/j.ygeno.2018.11.016	Date as mid date of given year
JP17	GCF_001592635.1_ASM159263v1	SAMD00042787													5/24/12	2012	Ubon Ratchathani	Thailand	Fish	NA	NA	10.1128/genomeA.00122-16
FWL1402	GCF_001683515.1_ASM168351v1	SAMN05187216													11/28/14	2014	Huizhou	China	Fish	NA	NA		ST739 is a ST283 variant
STIR-CD-14	GCF_000310305.1_ASM31030v1	SAMN00993722													7/2/06	2006	NA	Vietnam	Fish	NA	NA	10.1186/1471-2180-13-41	Date as mid date of given year; WGS accession ANEJ00000000; ST491 SLV of ST283
20166199	20166199_scaffolds	SAMN09385433						37	17	699269	2060823	35.24	471927	2	7/2/16	2016	NA	USA	Human	Invasive	Sterile site	10.1016/j.cmi.2017.02.021	Date as mid date of given year
PHEGBS0054	PHEGBS0054_scaffolds	SAMEA4557954						38	39	455120	2032321	35.19	162161	4	2/15/15	2015	NA	UK	Human	NA	NA	10.1186/s12864-017-3820-5	ENA Accession; collection date is midpoint of range of isolates April 2014 to December 2015
YGH001	YGH001_scaffolds	SAMN14582677						38	107	673849	2139154	34.91	130652	3	10/4/16	2016	Yangon	Myanmar	Human	Sepsis	Blood	10.1371/journal.pntd.0008268	Yangon General Hospital blood stream infection study
A5	A5_scaffolds	SAMN08014143						37	21	698935	2016446	35.19	472302	2	7/2/98	1998	NA	Singapore	Human	Meningitis	NA	10.1016/j.cmi.2018.04.006	Date as mid date of given year; SRR6282419; Formerly ST11 reclassified as ST283
A6	A6_scaffolds	SAMN08014142						37	19	698820	2017294	35.19	472302	2	7/2/98	1998	NA	Singapore	Human	Meningitis	NA	10.1016/j.cmi.2018.04.006	Date as mid date of given year; SRR6282421; Formerly ST11 reclassified as ST283
A1	A1_scaffolds	SAMN08014141						37	19	698820	2017242	35.19	472302	2	7/2/98	1998	NA	Singapore	Human	Meningitis	NA	10.1016/j.cmi.2018.04.006	Date as mid date of given year; SRR6282418; Formerly ST11 reclassified as ST283
A4	A4_scaffolds	SAMN08014140						37	19	698943	2017342	35.2	472298	2	7/2/98	1998	NA	Singapore	Human	Meningitis	NA	10.1016/j.cmi.2018.04.006	Date as mid date of given year; SRR6282420; Formerly ST11 reclassified as ST283
A2	A2_scaffolds	SAMN08014139						37	19	698784	2017746	35.2	472344	2	7/2/98	1998	NA	Singapore	Human	Meningitis	NA	10.1016/j.cmi.2018.04.006	Date as mid date of given year; SRR6282417; Formerly ST11 reclassified as ST283
GBSPWH21_1_scaffolds	GBSPWH21_1_scaffolds							34	34	276936	2035092	35.18	91389	7	9/29/21	2021	NA	Hong Kong	Human	NA	Blood culture
GBSPWH21_2_scaffolds	GBSPWH21_2_scaffolds							34	39	324651	2035868	35.19	91357	6	10/5/21	2021	NA	Hong Kong	Human	NA	Blood culture
GBSPWH21_3_scaffolds	GBSPWH21_3_scaffolds							34	42	248793	2036815	35.19	125310	6	10/5/21	2021	NA	Hong Kong	Human	NA	Blood culture
